# Supplementary material for: The Genomics of Isolated Populations of Gampsocleis glabra (Orthoptera: Tettigoniidae) in Central and Western Europe
Source: Insects. 2023 Dec 14;14(12):946. doi: 10.3390/insects14120946 (PMC10743875; doi:10.3390/insects14120946)
Supplement: Supplementary file 1 [file insects-14-00946-s001.zip]

Archive with 1 entries (1 files):
- insects-2698989-supplementary.pdf
